# Supplementary material for: Direct live imaging of cell–cell protein transfer by transient outer membrane fusion in Myxococcus xanthus
Source: eLife. 2013 Jul 23;2:e00868. doi: 10.7554/eLife.00868 (PMC3721248; doi:10.7554/eLife.00868)
Supplement: Supplementary file 1. — (A) Strains used in this study. (B) Primers used in this study. (C) Plasmids used in this study and their mode of construction. DOI: http://dx.doi.org/10.7554/eLife.00868.023 [file elife00868s001.xlsx]

## Sheet: Supplementary File 1A
Supplementary File 1A: Strains used in this study.
Strain	Description	Source	Genotype
DZ2	Wild type	Laboratory collection	WT
TM156	DZ2 pilA::tet	Laboratory collection	ΩpilA
TM389	DZ2 ΔpilA	Laboratory collection	ΔpilA
TM829	DZ2 aglZ–YFP, Kmr	Laboratory collection	aglZ-YFP
TM682	DZ2 PpilA–OMss-mCherry, Kmr	This work
TM617	DZ2 PpilA–IMss-mCherry, Kmr	This work
TM685	DZ2 PpilA–OMss-sfGFP, Kmr	This work
TM687	DZ2 PpilA–OMss-sfGFP, PpilA–IMss-mCherry, Kmr	This work
TM847	DZ2 PpilA–PERIss-mCherry, Kmr	This work
TM749	DZ2 ∆traA	This work

## Sheet: Supplementary File 1B
Supplementary File 1B: Primers used in this study.
Primer Name	Sequences of Primers (5’-3’)
pPila-HindIII-1	CCCAAGCTTGTCATGTTGGACGAGGTC
pPila-EcoRV-2	ATGATATCCCGGGGGTCCTCAGAGAAGGTTG
omlA-EcoRV-1	GGGATATCATCGATGAGGACCCCCATGCAAAACGCCAAG
omlA-XbaI-2	ACTCTAGAAGGAAACGAGCAACCGGC
mCherry-XbaI-1	CTTCTAGAGTGAGCAAGGGCGAGGAG
phoA-EcoRV-1	GGGATATCATCGATGAGGACCCCCGTGAAACAAAGCACTATTGC
phoA-XbaI-2	GCTCTAGATTCTGGTGTCCGGGCTTT
mCherry-EcoRI-2	GAATTCTTACTTGTACAGCTC
pPila-KpnI-1	GGGGTACCGTCATGTTGGACGAGGTC
mCherry-KpnI-2	GGGGTACCTTACTTGTACAGCTC
sfGFP-XbaI-1	CTTCTAGAATGTCTAAAGGTGAAGAAC
sfGFP-EcoRI-2	CGGAATTCTTATTTGTAGAGCTCATCC
1176-EcoRV-1	GGGATATCATCGATGAGGACCCCCATGCGGACCCAATTC
1176-XbaI-2	ACTCTAGACATGGATTCCTTCTTGTCG
DTraA-HindIII-1	CCAAGCTTTCGTGGGAGACGACCTG
DTraA-XbaI-2	GCTCTAGAAATTCCGGCAACGTGCGG
DTraA-XbaI-3	GCTCTAGAATGAAGCCCTCGCACCTG
DTraA-EcoRI-4	CGGAATTCCCAATCACGCCGTCACCAT

## Sheet: Supplementary File 1C
Supplementary File 1C: Plasmids used in this study and their mode of construction.
Plasmid Name	Construction Scheme
pBJ114	Used to create deletions, galK, Kmr (11).
pBJ114 ΔtraA	Primer pairs DTraA-HindIII-1/ DTraA-XbaI-2 and DTraA-XbaI-3/ DTraA-EcoRI-4 were used to amplify 1kb fragments upstream and downstream from the MXAN_6895 open-reading frame. The two fragments were ligated using a multiple DNA inserts method (An et al., 2010) at the HindIII and EcoRI sites of the pBJ114.
pSWU19	Kmr used to integrate genes ectopically at Mx8att.
pSWU19 PpilA–OMss	The pilA promoter and Shine–Delgarno sequence were PCR amplified from the chromosome of M. xanthus (DZ2) using the primers pair pPila-HindIII-1/ pPila-EcoRV-2 and digested by HindIII and EcoRV. The type II signal sequence for OM localization (Lewenza et al., 2008; Wei et al., 2011) were PCR amplified from the chromosome of Pseudomonas aeruginosa using the primers pair omlA-EcoRV-1/ omlA-XbaI-2 an…
pSWU19 PpilA–OMss-mCherry	The mCherry sequence was PCR amplified using the primers pairs mCherry-XbaI-1/ mCherry-EcoRI-2 and digested with XbaI and EcoRI. The fragment was then ligated at the XbaI and EcoRI sites of the pSWU19 PpilA–OMSS.
pSWU19 PpilA–OMss-sfGFP	The sfGFP sequence was PCR amplified using the primers pairs sfGFP-XbaI-1/ sfGFP-EcoRI-2 and digested with XbaI and EcoRI. The fragment was then ligated at the XbaI and EcoRI sites of the pSWU19 PpilA–OMSS.
pSWU19 PpilA–IMss	The pilA promoter and Shine–Delgarno sequence were PCR amplified from the chromosome of M. xanthus (DZ2) using the primers pair pPila-HindIII-1/ pPila-EcoRV-2 and digested by HindIII and EcoRV. The signal sequence for IM localization (Wei et al., 2011) were PCR amplified from the chromosome of M. xanthus (DZ2) using the primers pair 1176-EcoRV-1/ 1176-XbaI-2 and digested by XbaI and EcoRV. The tw…
pSWU19 PpilA–IMss-mCherry	The mCherry sequence was PCR amplified using the primers pairs mCherry-XbaI-1/ mCherry-EcoRI-2 and digested with XbaI and EcoRI. The fragment was then ligated at the XbaI and EcoRI sites of the pSWU19 PpilA–IMSS.
pSWU19 PpilA–PERIss-mCherry	The phoA sequence signal of E. coli K12 was PCR amplified using primers phoA-EcoRV-1 and phoA-XbaI-2 and cloned into plasmid pSWU19 PpilA–OMSS-mCherry by replacing the SSOM sequence.
pSWU19 PpilA–OMss-sfGFP , PpilA–IMss-mCherry	The PpilA–IMSS-mCherry sequence was PCR amplified using the primers pairs pPila-KpnI-1/ mCherry-KpnI-2 and digested by KpnI. The fragment was then ligated at the KpnI site of the pSWU19 PpilA–OMSS-sfGFP.
